# Supplementary material for: Investigating Runner’s High: Changes in Mood and Endocannabinoid Concentrations after a 60 min Outdoor Run Considering Sex, Running Frequency, and Age
Source: Sports (Basel). 2024 Aug 28;12(9):232. doi: 10.3390/sports12090232 (PMC11435531; doi:10.3390/sports12090232)
Supplement: Supplementary file 1 [file sports-12-00232-s001.zip]

Archive with 1 entries (1 files):
- sports-3111889-supplementary.pdf
